# Supplementary material for: Dynamics of Mycobacterium tuberculosis Lineages in Oman, 2009 to 2018
Source: Pathogens. 2022 May 4;11(5):541. doi: 10.3390/pathogens11050541 (PMC9148118; doi:10.3390/pathogens11050541)
Supplement: Supplementary file 1 [file pathogens-11-00541-s001.zip]

Archive with 1 entries (1 files):
- pathogens-1679902-supplementary.pdf
